# Supplementary material for: 3D Printing in Alginic Acid Bath of In-Situ Crosslinked Collagen Composite Scaffolds
Source: Materials (Basel). 2021 Nov 8;14(21):6720. doi: 10.3390/ma14216720 (PMC8588345; doi:10.3390/ma14216720)
Supplement: Supplementary file 1 [file materials-14-06720-s001.zip]

Archive with 1 entries (1 files):
- materials-1418171-supplementary.pdf
